# Supplementary material for: Analyse multiple disease subtypes and build associated gene networks using genome-wide expression profiles
Source: BMC Genomics. 2015 May 26;16(Suppl 5):S3. doi: 10.1186/1471-2164-16-S5-S3 (PMC4460584; doi:10.1186/1471-2164-16-S5-S3)
Supplement: Additional file 1 — Table S1. Table with data and information about the genes selected by geNetClassifier in the analyses of the leukemia microarrays dataset (classes: four leukemia subtypes and control class NoL): Class: The category a gene has been assigned to. Rank: Position of the gene within the list of genes ranked by significance assigned to a disease. Posterior probability: Probability value given by the expectation-maximization algorithm to each gene. This value is used to establish the ranking. In this result all values were very close to 1 (with more than 10 significant digits). Ties are further ranked based on the differential expression. Expression: Difference between the mean expression of the gene within its class and the mean expression in the other classes. UP or DOWN indicates whether the gene is overexpressed or repressed in its class compared to the other classes. Discriminant Power: Parameter calculated based on the Lagrange coefficients of the support vectors of the classifier. Represents the weight that the classifier gives to each gene to differentiate a given class. Redundancy: If TRUE, the gene has a high correlation or mutual information with other genes in the list. The threshold to consider a gene redundant can be set through the arguments (by default: correlations Threshold = 0.8 and interactions Threshold = 0.5). Chosen for classification: Number of times the gene was chosen for classification (as part of the minimum required subset) in the 5 internal cross-validation loops. Rank mean and rank standard deviation (SD) of the gene in these classifiers. Cross-validation: Mean and standard deviation of the rank that the gene has obtained in geNetClassifier's internal cross-validation, including the times it was not selected for classification. [file 1471-2164-16-S5-S3-S1.xls]

## Sheet: Additional_File_1
Class	Gene	Rank	Posterior Probability	Expression		Discriminant Power		Redundant	Chosen for classification			Cross-Validation
				Mean difference	UP/DW	Value	Class		Times	Rank mean	Rank SD	Rank mean	Rank SD
ALL	VPREB1	1	1	6.33	UP	9.41	ALL	FALSE	5	1	0	1	0
	ZNF423	2	1	5.09	UP	13.24	ALL	TRUE	4	2.75	1.5	3	1.41
	DNTT	3	1	6.89	UP	8.97	ALL	TRUE	5	2.8	0.45	2.8	0.45
	EBF1	4	1	5.41	UP	10.51	ALL	TRUE	2	3	1.41	3.8	1.48
	PXDN	5	1	5.03	UP	8.65	ALL	TRUE	2	5	1.41	5.2	0.84
	S100A16	6	1	4.34	UP	12.38	ALL	TRUE	2	5.5	0.71	5.4	1.14
	CSRP2	7	1	4.04	UP	8.78	ALL	TRUE	1	7	0	7.8	1.3
	SOCS2	8	1	4.53	UP	8.69	ALL	FALSE	1	8	0	10.8	3.27
	CTGF	9	1	3.61	UP	5.55	ALL	FALSE	0	NA	0	14.8	10.03
AML	HOXA9	1	1	4.43	UP	8.01	AML	FALSE	5	1.2	0.45	1.2	0.45
	MEIS1	2	1	3.27	UP	10.31	AML	TRUE	4	2.5	1	3	1.41
	CD24L4	3	1	-4.49	DOWN	-5.73	AML	FALSE	2	3.5	3.54	3.8	2.17
	ANGPT1	4	1	2.74	UP	9.21	AML	FALSE	2	4.5	0.71	4.8	1.3
	CCNA1	5	1	2.55	UP	8.24	AML	FALSE	4	4	1.83	5.4	3.51
CLL	TYMS	1	1	-5.51	DOWN	-10.07	CLL	FALSE	4	1.25	0.5	1.8	1.3
CML	GJB6	1	1	5.25	UP	4.94	CML	FALSE	5	2.2	1.79	2.2	1.79
	PRG3	2	1	4.97	UP	4.09	CML	TRUE	3	3	1	92.4	166.45
	LY86	3	1	-2.2	DOWN	-5.56	CML	FALSE	1	2	0	39.6	21.9
	ABP1	4	1	2.51	UP	8.47	CML	FALSE	4	3	2.16	5	4.85
	TRIM22	5	1	-2.67	DOWN	-9.05	CML	FALSE	1	5	0	35.8	18.27
NOL	FGF13	1	1	2.69	UP	3.78	NoL	FALSE	5	1.2	0.45	1.2	0.45
	NMU	2	1	1.96	UP	4.1	NoL	FALSE	2	2.5	0.71	9	6.44
	SMPDL3A	3	1	1.95	UP	5.07	NoL	FALSE	3	7	3.46	13.8	10.83
	KLRB1	4	1	2.23	UP	3.39	NoL	FALSE	2	6.5	4.95	22.2	16.51
	RNF182	5	1	1.84	UP	1.06	NoL	FALSE	3	2.33	1.53	5.6	4.72
	RFESD	6	1	2.36	UP	2.94	NoL	FALSE	4	4.25	1.5	5.8	3.7
