# Supplementary material for: Analyse multiple disease subtypes and build associated gene networks using genome-wide expression profiles
Source: BMC Genomics. 2015 May 26;16(Suppl 5):S3. doi: 10.1186/1471-2164-16-S5-S3 (PMC4460584; doi:10.1186/1471-2164-16-S5-S3)
Supplement: Additional file 2 — Table S2. Comparison of geNetClassifier gene selection procedure with four other machine learning methods for gene selection (i.e. feature selection): Limma, F-test, Boosting and Random Forest. The comparison has been done on the dataset of 250 leukemia samples, using R/Bioc package CMA that provides a comprehensive collection of various microarray-based classification algorithms [27]. [file 1471-2164-16-S5-S3-S2.xls]

## Sheet: Additional_File_2
Comparison of five multi-class feature selection (i.e. "gene selection") methods. (Done using svmCMA function from CMA R package)
Data: expression microarrays from 250 leukemia samples. 50 samples are used for training (10 per class); 200 for testing as external validation (40 samples per class).
For this comparison the classification is done always using SVM. To be comparable with the other methods, geNetClassifier is forced to assign all samples to a class.
10 runs			SUM of the 10 confusion matrices for 10 runs: METHOD Boosting
Accuracy	CallRate		Always Assign		ALL	AML	CLL	CML	NoL			Sensitivity	Specificity	MCC	CallRate
94	100			ALL	394	12	0	2	0		ALL	96.651	99.627	96.94	100		Global
92	100			AML	4	332	0	4	4		AML	96.744	95.948	87.179	100		Accuracy	CallRate
92.5	100			CLL	0	4	400	0	0		CLL	99.024	100	99.384	100	⇨	92.55	100
89.5	100			CML	1	13	0	358	29		CML	89.343	97.384	86.752	100
97.5	100			NoL	1	39	0	36	367		NoL	83.285	97.895	84.003	100
91.5	100
89.5	100
95.5	100
94	100
89.5	100
10 runs			SUM of the 10 confusion matrices for 10 runs: METHOD Limma
Accuracy	CallRate		Always Assign		ALL	AML	CLL	CML	NoL			Sensitivity	Specificity	MCC	CallRate
92	100			ALL	395	0	0	0	0		ALL	100	99.692	99.215	100		Global
95.5	100			AML	0	376	0	2	0		AML	99.443	98.538	95.883	100		Accuracy	CallRate
99.5	100			CLL	0	0	400	0	0		CLL	100	100	100	100	⇨	94.8	100
96	100			CML	1	4	0	358	33		CML	91.087	97.42	87.726	100
95.5	100			NoL	4	20	0	40	367		NoL	85.708	97.94	85.585	100
92.5	100
95	100
93.5	100
91.5	100
97	100
10 runs			SUM of the 10 confusion matrices for 10 runs: METHOD Random Forest
Accuracy	CallRate		Always Assign		ALL	AML	CLL	CML	NoL			Sensitivity	Specificity	MCC	CallRate
98.5	100			ALL	398	0	0	0	0		ALL	100	99.876	99.686	100		Global
95.5	100			AML	0	376	0	2	1		AML	99.232	98.528	95.752	100		Accuracy	CallRate
98	100			CLL	0	2	400	0	0		CLL	99.512	100	99.692	100	⇨	96.65	100
96	100			CML	0	3	0	380	20		CML	94.531	98.769	93.389	100
92.5	100			NoL	2	19	0	18	379		NoL	91.132	98.688	91.012	100
97.5	100
97	100
98	100
97.5	100
96	100
10 runs			SUM of the 10 confusion matrices for 10 runs: METHOD F-test
Accuracy	CallRate		Always Assign		ALL	AML	CLL	CML	NoL			Sensitivity	Specificity	MCC	CallRate
96	100			ALL	395	1	0	0	0		ALL	99.756	99.691	99.061	100		Global
96.5	100			AML	0	381	1	0	7		AML	98.122	98.836	95.816	100		Accuracy	CallRate
96	100			CLL	0	0	399	0	0		CLL	100	99.938	99.843	100	⇨	94.9	100
96	100			CML	0	4	0	351	21		CML	93.528	97.006	88.291	100
94.5	100			NoL	5	14	0	49	372		NoL	84.88	98.215	85.842	100
92.5	100
94.5	100
92.5	100
93.5	100
97	100
10 runs			SUM of the 10 confusion matrices for 10 runs: METHOD geNetClassifier (for this comparison forced to use "always assignment")
Accuracy	CallRate		Always Assign		ALL	AML	CLL	CML	NoL			Sensitivity	Specificity	MCC	CallRate
95.5	100			ALL	398	0	0	0	2		ALL	99.5	99.88	99.38	100		Global
93	100			AML	2	323	3	25	47		AML	80.75	99.44	86.2	100		Accuracy	CallRate
96	100			CLL	0	0	400	0	0		CLL	100	99.75	99.38	100	⇨	94.85	100
96	100			CML	0	9	1	387	3		CML	96.75	97.75	92.56	100
94.5	100			NoL	0	0	0	11	389		NoL	97.25	96.75	90.69	100
96	100
97	100
94.5	100
90.5	100
95.5	100
